# Supplementary material for: Human olfactory neural progenitor cells reveal differences in IL-6, IL-8, thrombospondin-1, and MCP-1 in major depression disorder and borderline personality disorder
Source: Front Psychiatry. 2024 Apr 9;15:1283406. doi: 10.3389/fpsyt.2024.1283406 (PMC11035822; doi:10.3389/fpsyt.2024.1283406)
Supplement: Supplementary file 1 [file Table_1.xlsx]

## Sheet: Hoja1
Supplementary Table 1
Correlation Matrices
Spearman rho correlation matrix in control group								Spearman rho correlation matrix in MDD group								Spearman rho correlation matrix in BPD group
	IL6	IL8	Trombospondine	MCP1	TIMP1	HDRS			IL6	IL8	Trombospondine	MCP1	TIMP1	HDRS			IL6	IL8	Trombospondine	MCP1	TIMP1	HDRS
IL6	1	0.285714	0.25	0.357143	0.714286	0.509175		IL6	1	0.865354	0.43711	0.814998	0.329194	0.321161		IL6	1	0.74094	-0.394235	0.610322	0.268376	-0.335269
IL8	0.285714	1	-0.357143	0.285714	0.428571	0.600099		IL8	0.865354	1	0.177868	0.614913	0.0863237	0.220829		IL8	0.74094	1	-0.415512	0.272363	-0.0575102	-0.357736
Trombospondine	0.25	-0.357143	1	0.0357143	0.107143	-0.581914		Trombospondine	0.43711	0.177868	1	0.603017	0.682591	-0.0368292		Trombospondine	-0.394235	-0.415512	1	-0.0604466	0.0974241	0.442212
MCP1	0.357143	0.285714	0.0357143	1	0.714286	0.454621		MCP1	0.814998	0.614913	0.603017	1	0.333669	0.441585		MCP1	0.610322	0.272363	-0.0604466	1	0.679749	-0.240974
TIMP1	0.714286	0.428571	0.107143	0.714286	1	0.381881		TIMP1	0.329194	0.0863237	0.682591	0.333669	1	-0.0935054		TIMP1	0.268376	-0.0575102	0.0974241	0.679749	1	0.17695
HDRS	0.509175	0.600099	-0.581914	0.454621	0.381881	1		HDRS	0.321161	0.220829	-0.0368292	0.441585	-0.0935054	1		HDRS	-0.335269	-0.357736	0.442212	-0.240974	0.17695	1
p Value of correlation matrix in control group								p Value of correlation matrix in MDD group								p Value of correlation matrix in BPD group
	IL6	IL8	Trombospondine	MCP1	TIMP1	HDRS			IL6	IL8	Trombospondine	MCP1	TIMP1	HDRS			IL6	IL8	Trombospondine	MCP1	TIMP1	HDRS
IL6	NA	0.534509	0.588724	0.431611	0.0713436	0.243146		IL6	NA	6.39637e-05	0.118082	0.000383577	0.250436	0.262873		IL6	NA	0.00243099	0.163066	0.0204503	0.353549	0.241272
IL8	0.534509	NA	0.431611	0.534509	0.337368	0.154291		IL8	6.39637e-05	NA	0.542952	0.019268	0.769195	0.448049		IL8	0.00243099	NA	0.139533	0.346164	0.845173	0.209188
Trombospondine	0.588724	0.431611	NA	0.939408	0.819151	0.170495		Trombospondine	0.118082	0.542952	NA	0.0224438	0.00714492	0.900527		Trombospondine	0.163066	0.139533	NA	0.837361	0.740395	0.113363
MCP1	0.431611	0.534509	0.939408	NA	0.0713436	0.305431		MCP1	0.000383577	0.019268	0.0224438	NA	0.243667	0.113936		MCP1	0.0204503	0.346164	0.837361	NA	0.00748538	0.406587
TIMP1	0.0713436	0.337368	0.819151	0.0713436	NA	0.397917		TIMP1	0.250436	0.769195	0.00714492	0.243667	NA	0.750528		TIMP1	0.353549	0.845173	0.740395	0.00748538	NA	0.545069
HDRS	0.243146	0.154291	0.170495	0.305431	0.397917	NA		HDRS	0.262873	0.448049	0.900527	0.113936	0.750528	NA		HDRS	0.241272	0.209188	0.113363	0.406587	0.545069	NA
BPD: Borderline personality disorder; MDD: Major Depressive Disorder; HDRS: Hamilton depresión rating scale.
Supplementary Table 2
Correlation Matrices
Spearman rho correlation matrix in control group								Spearman rho correlation matrix in BPD group
	IL6	IL8	Trombospondine	MCP1	TIM1	SCIDII-BS			IL6	IL8	Trombospondine	MCP1	TIM1	SCIDII-BS
IL6	1	0.285714	0.25	0.357143	0.714286	0.0363696		IL6	1	0.74094	-0.394235	0.610322	0.268376	-0.339213
IL8	0.285714	1	-0.357143	0.285714	0.428571	0.181848		IL8	0.74094	1	-0.415512	0.272363	-0.0575102	-0.114277
Trombospondine	0.25	-0.357143	1	0.0357143	0.107143	-0.49099		Trombospondine	-0.394235	-0.415512	1	-0.0604466	0.0974241	-0.0250009
MCP1	0.357143	0.285714	0.0357143	1	0.714286	0.418251		MCP1	0.610322	0.272363	-0.0604466	1	0.679749	-0.669704
TIM1	0.714286	0.428571	0.107143	0.714286	1	-0.0181848		TIM1	0.268376	-0.0575102	0.0974241	0.679749	1	-0.209893
SCIDII-BS	0.0363696	0.181848	-0.49099	0.418251	-0.0181848	1		SCIDII-BS	-0.339213	-0.114277	-0.0250009	-0.669704	-0.209893	1
p Value of correlation matrix in control group								p Value of correlation matrix in BPD group
	IL6	IL8	Trombospondine	MCP1	TIM1	SCIDII-BS			IL6	IL8	Trombospondine	MCP1	TIM1	SCIDII-BS
IL6	#N/D	0.534509	0.588724	0.431611	0.0713436	0.938298		IL6	#N/D	0.00243099	0.163066	0.0204503	0.353549	0.235436
IL8	0.534509	#N/D	0.431611	0.534509	0.337368	0.696364		IL8	0.00243099	#N/D	0.139533	0.346164	0.845173	0.697278
Trombospondine	0.588724	0.431611	#N/D	0.939408	0.819151	0.263194		Trombospondine	0.163066	0.139533	#N/D	0.837361	0.740395	0.932392
MCP1	0.431611	0.534509	0.939408	#N/D	0.0713436	0.350395		MCP1	0.0204503	0.346164	0.837361	#N/D	0.00748538	0.00879029
TIM1	0.0713436	0.337368	0.819151	0.0713436	#N/D	0.969134		TIM1	0.353549	0.845173	0.740395	0.00748538	#N/D	0.471396
SCIDII-BS	0.938298	0.696364	0.263194	0.350395	0.969134	#N/D		SCIDII-BS	0.235436	0.697278	0.932392	0.00879029	0.471396	#N/D
BPD: Borderline personality disorder; MDD: Major Depressive Disorder; HDRS: Hamilton depresión rating scale; SCIDII-BS: Structured Clinical Interview for DSM-IV Axis II Personality Disorders, Borderline subescale .
Supplementary Table 3
Correlation Matrices
Spearman rho correlation matrix in control group									Spearman rho correlation matrix in MDD group								Spearman rho correlation matrix in BPD group
	Sox2	BIII_tubulin	Mash_1	Laminin	HDRS	SCIDII-BS				Sox2	BIII_tubulin	Mash_1	Laminin	HDRS				Sox2	BIII_tubulin	Mash_1	Laminin	HDRS	SCIDII-BS
Sox2	1	0.107143	-0.214286	0.0714286	0.400066	-0.0363696			Sox2	1	0.166884	0.503668	0.36252	-0.214939			Sox2	1	0.894148	0.88934	0.829343	-0.0948703	-0.0179888
BIII_tubulin	0.107143	1	0.821429	0.964286	-0.145479	-0.327327			BIII_tubulin	0.166884	1	0.0852528	0.803073	-0.0441499			BIII_tubulin	0.894148	1	0.795809	0.743452	-0.171612	-0.327155
Mash_1	-0.214286	0.821429	1	0.892857	-0.218218	-0.236403			Mash_1	0.503668	0.0852528	1	-0.0419479	-0.00779867			Mash_1	0.88934	0.795809	1	0.970267	-0.0374505	-0.135233
Laminin	0.0714286	0.964286	0.892857	1	-0.200033	-0.418251			Laminin	0.36252	0.803073	-0.0419479	1	-0.164172			Laminin	0.829343	0.743452	0.970267	1	-0.0352958	-0.115578
HDRS	0.400066	-0.145479	-0.218218	-0.200033	1	0.703704			HDRS	-0.214939	-0.0441499	-0.00779867	-0.164172	1			HDRS	-0.0948703	-0.171612	-0.0374505	-0.0352958	1	0.339228
SCIDII-BS	-0.0363696	-0.327327	-0.236403	-0.418251	0.703704	1											SCIDII-BS	-0.0179888	-0.327155	-0.135233	-0.115578	0.339228	1
p Value of correlation matrix in control group									p Value of correlation matrix in MDD group								p Value of correlation matrix in BPD group
	Sox2	BIII_tubulin	Mash_1	Laminin	HDRS	SCIDII-BS				Sox2	BIII_tubulin	Mash_1	Laminin	HDRS				Sox2	BIII_tubulin	Mash_1	Laminin	HDRS	SCIDII-BS
Sox2	NA	0.819151	0.644512	0.879048	0.373847	0.938298			Sox2	NA	0.568523	0.0663275	0.202722	0.460551			Sox2	NA	1.61094e-05	2.0805e-05	0.000244273	0.746994	0.95133
BIII_tubulin	0.819151	NA	0.0234488	0.000454149	0.755633	0.473597			BIII_tubulin	0.568523	NA	0.771989	0.0005428	0.880872			BIII_tubulin	1.61094e-05	NA	0.000663279	0.0023067	0.557454	0.253558
Mash_1	0.644512	0.0234488	NA	0.00680719	0.638299	0.60979			Mash_1	0.0663275	0.771989	NA	0.886778	0.978891			Mash_1	2.0805e-05	0.000663279	NA	9.35568e-09	0.898857	0.644837
Laminin	0.879048	0.000454149	0.00680719	NA	0.667166	0.350395			Laminin	0.202722	0.0005428	0.886778	NA	0.574911			Laminin	0.000244273	0.0023067	9.35568e-09	NA	0.904651	0.693981
HDRS	0.373847	0.755633	0.638299	0.667166	NA	0.0776441			HDRS	0.460551	0.880872	0.978891	0.574911	NA			HDRS	0.746994	0.557454	0.898857	0.904651	NA	0.235413
SCIDII-BS	0.938298	0.473597	0.60979	0.350395	0.0776441	NA											SCIDII-BS	0.95133	0.253558	0.644837	0.693981	0.235413	NA
BPD: Borderline personality disorder; MDD: Major Depressive Disorder; HDRS: Hamilton depresión rating scale; SCIDII-BS: Structured Clinical Interview for DSM-IV Axis II Personality Disorders, Borderline subescale .
